# Supplementary material for: Designing an intelligent push model for user emotional topics based on dynamic text categorization in social media news dissemination
Source: PeerJ Comput Sci. 2024 Dec 19;10:e2607. doi: 10.7717/peerj-cs.2607 (PMC11784813; doi:10.7717/peerj-cs.2607)
Supplement: Supplemental Information 1 [file peerj-cs-10-2607-s001.zip]

Archive with 67 entries (52 files):
- code/.idea/
- code/.idea/LSTM_Attention.iml
- code/.idea/misc.xml
- code/.idea/modules.xml
- code/.idea/vcs.xml
- code/.idea/workspace.xml
- code/attention is all you need/
- code/attention is all you need/attention_keras.py
- code/attention is all you need/attention_tf.py
- code/attention is all you need/test.py
- code/attention_lstm.py
- code/attModel1/
- code/attModel1/__pycache__/
- code/attModel1/__pycache__/custom_current.cpython-35.pyc
- code/attModel1/__pycache__/custom_recurrents.cpython-35.pyc
- code/attModel1/__pycache__/tdd.cpython-35.pyc
- code/attModel1/1.png
- code/attModel1/1409.0473.pdf
- code/attModel1/custom_recurrents.py
- code/attModel1/custom_recurrents_self.py
- code/attModel1/custom_recurrents_test.py
- code/attModel1/README.md
- code/attModel1/tdd.py
- code/attModel1-luoling/
- code/attModel1-luoling/attention_recurrent.py
- code/attModel1-luoling/attentionLayer_luoling.py
- code/attModel1-luoling/README.md
- code/attModel1-luoling/resAtt.png
- code/attModel1-luoling/tdd.py
- code/attModel2/
- code/attModel2/__pycache__/
- code/attModel2/__pycache__/attention_utils.cpython-35.pyc
- code/attModel2/attention.png
- code/attModel2/attention_lstm.py
- code/attModel2/attention_utils.py
- code/attModel2/README.md
- code/attModel3(error)/
- code/attModel3(error)/__pycache__/
- code/attModel3(error)/__pycache__/attention_wrapper.cpython-35.pyc
- code/attModel3(error)/attention_wrapper.py
- code/attModel3(error)/attention_wrapper_test.py
- code/attModel3(error)/README.md
- code/attModel4_yyl/
- code/attModel4_yyl/customize_layer.py
- code/hierarchical-attention_synthesio/
- code/hierarchical-attention_synthesio/1.png
- code/hierarchical-attention_synthesio/imdb_train.py
- code/hierarchical-attention_synthesio/model.py
- code/hierarchical-attention_synthesio/README.md
- code/hierarchical-attention_yyl/
- code/hierarchical-attention_yyl/model.py
- code/hierarchical-attention_yyl/model_utils.py
- code/hierarchical-attention_yyl/textHAN.py
- code/main_new.py
- code/self-attention/
- code/self-attention/README.md
- code/self-attention/self.png
- code/self-attention/self_attention.py
- code/self-attention/self_attention2.py
- code/utils/
- code/utils/__pycache__/
- code/utils/__pycache__/attention_lstm.cpython-35.pyc
- code/utils/__pycache__/attention_wrapper.cpython-35.pyc
- code/utils/__pycache__/process_data.cpython-35.pyc
- code/utils/main_new.py
- code/utils/preprocess.py
- code/utils/process_data.py
