# Supplementary material for: Designing an intelligent push model for user emotional topics based on dynamic text categorization in social media news dissemination
Source: PeerJ Comput Sci. 2024 Dec 19;10:e2607. doi: 10.7717/peerj-cs.2607 (PMC11784813; doi:10.7717/peerj-cs.2607)
Supplement: Supplemental Information 1 [file peerj-cs-10-2607-s001.zip › code/attModel1/custom_recurrents_self.py]

import tensorflow as tf
from keras import backend as K
from keras import regularizers, constraints, initializers, activations
from keras.layers.recurrent import Recurrent
from keras.engine import InputSpec
from tdd import _time_distributed_dense
import numpy as np

tfPrint = lambda d, T: tf.Print(input_=T, data=[T, tf.shape(T)], message=d)

class AttentionDecoder(Recurrent):

    def __init__(self, units, output_dim,
                 activation='tanh',
                 return_probabilities=False,
                 name='AttentionDecoder',
                 kernel_initializer='glorot_uniform',
                 recurrent_initializer='orthogonal',
                 bias_initializer='zeros',
                 kernel_regularizer=None,
                 bias_regularizer=None,
                 activity_regularizer=None,
                 kernel_constraint=None,
                 bias_constraint=None,
                 **kwargs):
        """
        Implements an AttentionDecoder that takes in a sequence encoded by an
        encoder and outputs the decoded states 
        :param units: dimension of the hidden state and the attention matrices
        :param output_dim: the number of labels in the output space
        references:
            Bahdanau, Dzmitry, Kyunghyun Cho, and Yoshua Bengio. 
            "Neural machine translation by jointly learning to align and translate." 
            arXiv preprint arXiv:1409.0473 (2014).
        """
        self.idx = 0
        self.units = units
        self.output_dim = output_dim
        self.return_probabilities = return_probabilities
        self.activation = activations.get(activation)
        self.kernel_initializer = initializers.get(kernel_initializer)
        self.recurrent_initializer = initializers.get(recurrent_initializer)
        self.bias_initializer = initializers.get(bias_initializer)

        self.kernel_regularizer = regularizers.get(kernel_regularizer)
        self.recurrent_regularizer = regularizers.get(kernel_regularizer)
        self.bias_regularizer = regularizers.get(bias_regularizer)
        self.activity_regularizer = regularizers.get(activity_regularizer)

        self.kernel_constraint = constraints.get(kernel_constraint)
        self.recurrent_constraint = constraints.get(kernel_constraint)
        self.bias_constraint = constraints.get(bias_constraint)

        super(AttentionDecoder, self).__init__(**kwargs)
        self.name = name
        self.return_sequences = True  # must return sequences

    def build(self, input_shape):
        """
          See Appendix 2 of Bahdanau 2014, arXiv:1409.0473
          for model details that correspond to the matrices here.
        """

        self.batch_size, self.timesteps, self.input_dim = input_shape

        if self.stateful:
            super(AttentionDecoder, self).reset_states()

        self.states = [None, None]  # y, s

        """
            Matrices for creating the context vector
        """

        self.V_a = self.add_weight(shape=(self.units,),
                                   name='V_a',
                                   initializer=self.kernel_initializer,
                                   regularizer=self.kernel_regularizer,
                                   constraint=self.kernel_constraint)
        self.W_a = self.add_weight(shape=(self.units, self.units),
                                   name='W_a',
                                   initializer=self.kernel_initializer,
                                   regularizer=self.kernel_regularizer,
                                   constraint=self.kernel_constraint)
        self.U_a = self.add_weight(shape=(self.input_dim, self.units),
                                   name='U_a',
                                   initializer=self.kernel_initializer,
                                   regularizer=self.kernel_regularizer,
                                   constraint=self.kernel_constraint)
        self.b_a = self.add_weight(shape=(self.units,),
                                   name='b_a',
                                   initializer=self.bias_initializer,
                                   regularizer=self.bias_regularizer,
                                   constraint=self.bias_constraint)
        
        self.W_A_combine = self.add_weight(shape=(768, self.units),
                                   name='W_A_combine',
                                   initializer=self.recurrent_initializer,
                                   regularizer=self.recurrent_regularizer,
                                   constraint=self.recurrent_constraint)

        # For creating the initial state:
        self.W_s = self.add_weight(shape=(self.input_dim, self.units),
                                   name='W_s',
                                   initializer=self.recurrent_initializer,
                                   regularizer=self.recurrent_regularizer,
                                   constraint=self.recurrent_constraint)

        self.input_spec = [
            InputSpec(shape=(self.batch_size, self.timesteps, self.input_dim))]
        self.built = True

    def call(self, x):
        # store the whole sequence so we can "attend" to it at each timestep
        self.x_seq = x

        # apply the a dense layer over the time dimension of the sequence
        # do it here because it doesn't depend on any previous steps
        # thefore we can save computation time:
        self._uxpb = _time_distributed_dense(self.x_seq, self.U_a, b=self.b_a,
                                             input_dim=self.input_dim,
                                             timesteps=self.timesteps,
                                             output_dim=self.units)

        return super(AttentionDecoder, self).call(x)

    def get_initial_state(self, inputs):
        print('inputs shape:', inputs.get_shape())

        # apply the matrix on the first time step to get the initial s0.
        h0 = activations.tanh(K.dot(inputs[:, self.idx], self.W_s))

        # # from keras.layers.recurrent to initialize a vector of (batchsize,
        # # output_dim)
        # y0 = K.zeros_like(inputs)  # (samples, timesteps, input_dims)
        # y0 = K.sum(y0, axis=(1, 2))  # (samples, )
        # y0 = K.expand_dims(y0)  # (samples, 1)
        # y0 = K.tile(y0, [1, self.output_dim])

        return [h0, h0]

    def step(self, x, states):

    	# obtain elements of the previous time step.
        htm, stm = states
        self.idx+=1

        # ##    ##    ##    equation 1    ##    ##    ##    ##    ## 

        # repeat the hidden state to the length of the sequence
        _htm = K.repeat(htm, self.timesteps)

        # now multiplty the weight matrix with the repeated hidden state
        _Wxhtm = K.dot(_htm, self.W_a)

        # calculate the attention probabilities
        # this relates how much other timesteps contributed to this one.
        et = K.dot(activations.tanh(_Wxhtm + self._uxpb),
                   K.expand_dims(self.V_a))


        ##    ##    ##    equation 2     ##    ##    ##    ##    ##
    
        at = K.exp(et)
        at_sum = K.sum(at, axis=1)
        at_sum_repeated = K.repeat(at_sum, self.timesteps)
        at /= at_sum_repeated  # vector of size (batchsize, timesteps, 1)


        ##    ##    ##    equation 3    ##    ##    ##    ##    ##    
    
        # calculate the context vector
        context = K.squeeze(K.batch_dot(at, self.x_seq, axes=1), axis=1)


        # ~~~> calculate new hidden state
        # equation 4  (zt)

        zt=K.concatenate([context,htm],axis=-1)
        zt=activations.tanh(K.dot(zt, self.W_A_combine))

		  # a switch so that we can return the 
    	# attention for visualizations
        if self.return_probabilities:
            return at, [yt, st]
        else:
            return zt, [self.x_seq[:, self.idx], self.x_seq[:, self.idx]]

    def compute_output_shape(self, input_shape):
        """
            For Keras internal compatability checking
        """
        if self.return_probabilities:
            return (None, self.timesteps, self.timesteps)
        else:
            return (None, self.timesteps, self.output_dim)

    def get_config(self):
        """
            For rebuilding models on load time.
        """
        config = {
            'output_dim': self.output_dim,
            'units': self.units,
            'return_probabilities': self.return_probabilities
        }
        base_config = super(AttentionDecoder, self).get_config()
        return dict(list(base_config.items()) + list(config.items()))

# check to see if it compiles
if __name__ == '__main__':
    from keras.layers import Input, LSTM, Embedding
    from keras.models import Model
    from keras.layers.wrappers import Bidirectional

    pad_length=100
    n_chars=105
    n_labels=6
    embedding_learnable=False
    encoder_units=256
    decoder_units=256
    trainable=True
    return_probabilities=False

    input_ = Input(shape=(pad_length,), dtype='float32')
    input_embed = Embedding(n_chars, n_chars,
                            input_length=pad_length,
                            trainable=embedding_learnable,
                            weights=[np.eye(n_chars)],
                            name='OneHot')(input_)

    rnn_encoded = Bidirectional(LSTM(encoder_units, return_sequences=True),
                                name='bidirectional_1',
                                merge_mode='concat',
                                trainable=trainable)(input_embed)

    y_hat = AttentionDecoder(decoder_units,
                             name='attention_decoder_1',
                             output_dim=n_labels,
                             return_probabilities=return_probabilities,
                             trainable=trainable)(rnn_encoded)

    model = Model(inputs=input_, outputs=y_hat)
    model.summary()
