# Supplementary material for: Designing an intelligent push model for user emotional topics based on dynamic text categorization in social media news dissemination
Source: PeerJ Comput Sci. 2024 Dec 19;10:e2607. doi: 10.7717/peerj-cs.2607 (PMC11784813; doi:10.7717/peerj-cs.2607)
Supplement: Supplemental Information 1 [file peerj-cs-10-2607-s001.zip › code/attModel1/custom_recurrents_test.py]

from random import randint
from numpy import array
from numpy import argmax
from numpy import array_equal
from keras.models import Sequential
# from keras.layers import CuDNNLSTM
from keras.layers import LSTM
from keras.layers import Dense
from keras.layers import TimeDistributed
from keras.layers import RepeatVector
from custom_current import AttentionDecoder


# generate a sequence of random integers
def generate_sequence(length, n_unique):
    return [randint(0, n_unique-1) for _ in range(length)]

# one hot encode sequence
def one_hot_encode(sequence, n_unique):
    encoding = list()
    for value in sequence:
        vector = [0 for _ in range(n_unique)]
        vector[value] = 1
        encoding.append(vector)
    return array(encoding)

# decode a one hot encoded string
def one_hot_decode(encoded_seq):
    return [argmax(vector) for vector in encoded_seq]

# prepare data for the LSTM
def get_pair(n_in, n_out, cardinality):
    # generate random sequence
    sequence_in = generate_sequence(n_in, cardinality)
    sequence_out = sequence_in[:n_out] + [0 for _ in range(n_in-n_out)]
    # one hot encode
    X = one_hot_encode(sequence_in, cardinality)
    y = one_hot_encode(sequence_out, cardinality)
    # reshape as 3D
    X = X.reshape((1, X.shape[0], X.shape[1]))
    y = y.reshape((1, y.shape[0], y.shape[1]))
    return X,y

# define the encoder-decoder model
def baseline_model(n_timesteps_in, n_features):
    model = Sequential()
    model.add(LSTM(150, input_shape=(n_timesteps_in, n_features)))
    model.add(RepeatVector(n_timesteps_in))
    model.add(LSTM(150, return_sequences=True))
    model.add(TimeDistributed(Dense(n_features, activation='softmax')))
    model.compile(loss='categorical_crossentropy', optimizer='adam', metrics=['acc'])
    return model

# define the encoder-decoder with attention model
def attention_model(n_timesteps_in, n_features):
    model = Sequential()
    model.add(LSTM(150, input_shape=(n_timesteps_in, n_features), return_sequences=True))
    model.add(AttentionDecoder(150, n_features))
    model.compile(loss='categorical_crossentropy', optimizer='adam', metrics=['acc'])
    return model

# train and evaluate a model, return accuracy
def train_evaluate_model(model, n_timesteps_in, n_timesteps_out, n_features):
    # train LSTM
    for epoch in range(500):
        # generate new random sequence
        X,y = get_pair(n_timesteps_in, n_timesteps_out, n_features)
        # fit model for one epoch on this sequence
        model.fit(X, y, epochs=1, verbose=0)
    # evaluate LSTM
    total, correct = 10, 0
    for _ in range(total):
        X,y = get_pair(n_timesteps_in, n_timesteps_out, n_features)
        yhat = model.predict(X, verbose=0)
        if array_equal(one_hot_decode(y[0]), one_hot_decode(yhat[0])):
            correct += 1
    return float(correct)/float(total)*100.0

# configure problem
n_features = 50
n_timesteps_in = 5
n_timesteps_out = 2
n_repeats = 1
# # evaluate encoder-decoder model
# print('Encoder-Decoder Model')
# results = list()
# for _ in range(n_repeats):
#     model = baseline_model(n_timesteps_in, n_features)
#     accuracy = train_evaluate_model(model, n_timesteps_in, n_timesteps_out, n_features)
#     results.append(accuracy)
#     print(accuracy)
# print('Mean Accuracy: %.2f%%' % (sum(results)/float(n_repeats)))
# evaluate encoder-decoder with attention model
print('Encoder-Decoder With Attention Model')
results = list()
for _ in range(n_repeats):
    model = attention_model(n_timesteps_in, n_features)
    accuracy = train_evaluate_model(model, n_timesteps_in, n_timesteps_out, n_features)
    results.append(accuracy)
    print(accuracy)
print('Mean Accuracy: %.2f%%' % (sum(results)/float(n_repeats)))
