# Supplementary material for: Designing an intelligent push model for user emotional topics based on dynamic text categorization in social media news dissemination
Source: PeerJ Comput Sci. 2024 Dec 19;10:e2607. doi: 10.7717/peerj-cs.2607 (PMC11784813; doi:10.7717/peerj-cs.2607)
Supplement: Supplemental Information 1 [file peerj-cs-10-2607-s001.zip › code/attModel1/tdd.py]

"""
Original code from the keras backend that
implements the _time_distributed_dense layer.
"""
import keras.backend as K


def _time_distributed_dense(x, w, b=None, dropout=None,
                            input_dim=None, output_dim=None,
                            timesteps=None, training=None):
    """Apply `y . w + b` for every temporal slice y of x.
    # Arguments
        x: input tensor.
        w: weight matrix.
        b: optional bias vector.
        dropout: wether to apply dropout (same dropout mask
            for every temporal slice of the input).
        input_dim: integer; optional dimensionality of the input.
        output_dim: integer; optional dimensionality of the output.
        timesteps: integer; optional number of timesteps.
        training: training phase tensor or boolean.
    # Returns
        Output tensor.
    """
    if not input_dim:
        input_dim = K.shape(x)[2]
    if not timesteps:
        timesteps = K.shape(x)[1]
    if not output_dim:
        output_dim = K.shape(w)[1]

    if dropout is not None and 0. < dropout < 1.:
        # apply the same dropout pattern at every timestep
        ones = K.ones_like(K.reshape(x[:, 0, :], (-1, input_dim)))
        dropout_matrix = K.dropout(ones, dropout)
        expanded_dropout_matrix = K.repeat(dropout_matrix, timesteps)
        x = K.in_train_phase(x * expanded_dropout_matrix, x, training=training)

    # collapse time dimension and batch dimension together
    x = K.reshape(x, (-1, input_dim))
    x = K.dot(x, w)
    if b is not None:
        x = K.bias_add(x, b)
    # reshape to 3D tensor
    if K.backend() == 'tensorflow':
        x = K.reshape(x, K.stack([-1, timesteps, output_dim]))
        x.set_shape([None, None, output_dim])
    else:
        x = K.reshape(x, (-1, timesteps, output_dim))
    return x
