# Supplementary material for: Designing an intelligent push model for user emotional topics based on dynamic text categorization in social media news dissemination
Source: PeerJ Comput Sci. 2024 Dec 19;10:e2607. doi: 10.7717/peerj-cs.2607 (PMC11784813; doi:10.7717/peerj-cs.2607)
Supplement: Supplemental Information 1 [file peerj-cs-10-2607-s001.zip › code/attModel1-luoling/README.md]

# Attention_Recurrent

GitHub 项目

[ningshixian/LSTM_Attention](https://github.com/ningshixian/LSTM_Attention)


![](resAtt.png)


![1](1.png)

![1](2.png)

![1](3.png)

![1](4.png)

![1](5.png)
