# Supplementary material for: Designing an intelligent push model for user emotional topics based on dynamic text categorization in social media news dissemination
Source: PeerJ Comput Sci. 2024 Dec 19;10:e2607. doi: 10.7717/peerj-cs.2607 (PMC11784813; doi:10.7717/peerj-cs.2607)
Supplement: Supplemental Information 1 [file peerj-cs-10-2607-s001.zip › code/attModel2/attention_lstm.py]

from keras.layers import merge
from keras.layers.core import *
from keras.layers.recurrent import LSTM
from keras.models import *

from attention_utils import get_activations, get_data_recurrent

INPUT_DIM = 2
TIME_STEPS = 20
# if True, the attention vector is shared across the input_dimensions where the attention is applied.
SINGLE_ATTENTION_VECTOR = False
APPLY_ATTENTION_BEFORE_LSTM = False


def attention_3d_block(inputs):
    # inputs.shape = (batch_size, time_steps, input_dim)
    input_dim = int(inputs.shape[2])
    a = Permute((2, 1))(inputs)
    a = Reshape((input_dim, TIME_STEPS))(a) # this line is not useful. It's just to know which dimension is what.
    a = Dense(TIME_STEPS, activation='softmax')(a)
    if SINGLE_ATTENTION_VECTOR:
        a = Lambda(lambda x: K.mean(x, axis=1), name='dim_reduction')(a)
        a = RepeatVector(input_dim)(a)
    a_probs = Permute((2, 1), name='attention_vec')(a)
    output_attention_mul = merge([inputs, a_probs], name='attention_mul', mode='mul')
    return output_attention_mul


def model_attention_applied_after_lstm():
    inputs = Input(shape=(TIME_STEPS, INPUT_DIM,))
    lstm_units = 32
    lstm_out = LSTM(lstm_units, return_sequences=True)(inputs)
    attention_mul = attention_3d_block(lstm_out)
    # restnet
    attention = concatenate(axis=-1)([inputs, attention_mul])
    attention = Flatten()(attention)
    output = Dense(1, activation='sigmoid')(attention)
    model = Model(input=[inputs], output=output)
    return model


def model_attention_applied_before_lstm():
    inputs = Input(shape=(TIME_STEPS, INPUT_DIM,))
    attention_mul = attention_3d_block(inputs)
    lstm_units = 32
    attention_mul = LSTM(lstm_units, return_sequences=False)(attention_mul)
    output = Dense(1, activation='sigmoid')(attention_mul)
    model = Model(input=[inputs], output=output)
    return model


if __name__ == '__main__':

    N = 300000
    # N = 300 -> too few = no training
    inputs_1, outputs = get_data_recurrent(N, TIME_STEPS, INPUT_DIM)

    if APPLY_ATTENTION_BEFORE_LSTM:
        m = model_attention_applied_before_lstm()
    else:
        m = model_attention_applied_after_lstm()

    m.compile(optimizer='adam', loss='binary_crossentropy', metrics=['accuracy'])
    print(m.summary())

    m.fit([inputs_1], outputs, epochs=1, batch_size=64, validation_split=0.1)

    attention_vectors = []
    for i in range(300):
        testing_inputs_1, testing_outputs = get_data_recurrent(1, TIME_STEPS, INPUT_DIM)
        attention_vector = np.mean(get_activations(m,
                                                   testing_inputs_1,
                                                   print_shape_only=True,
                                                   layer_name='attention_vec')[0], axis=2).squeeze()
        print('attention =', attention_vector)
        assert (np.sum(attention_vector) - 1.0) < 1e-5
        attention_vectors.append(attention_vector)

    attention_vector_final = np.mean(np.array(attention_vectors), axis=0)
    # plot part.
    import matplotlib.pyplot as plt
    import pandas as pd

    pd.DataFrame(attention_vector_final, columns=['attention (%)']).plot(kind='bar',
                                                                         title='Attention Mechanism as '
                                                                               'a function of input'
                                                                               ' dimensions.')
    plt.show()
