# Supplementary material for: Designing an intelligent push model for user emotional topics based on dynamic text categorization in social media news dissemination
Source: PeerJ Comput Sci. 2024 Dec 19;10:e2607. doi: 10.7717/peerj-cs.2607 (PMC11784813; doi:10.7717/peerj-cs.2607)
Supplement: Supplemental Information 1 [file peerj-cs-10-2607-s001.zip › code/attModel2/README.md]

# LSTM_Attention

GitHub 项目

[Keras Attention Mechanism](https://github.com/philipperemy/keras-attention-mechanism)

*Example: Attention block*

- `SINGLE_ATTENTION_VECTOR = False`
- **Attention defined per time series (each TS has its own attention)**

![](attention.png)


- `SINGLE_ATTENTION_VECTOR = True`

**Attention shared across all the time series**
[![img](https://github.com/philipperemy/keras-attention-mechanism/raw/master/assets/graph_single_attention.png)](https://github.com/philipperemy/keras-attention-mechanism/blob/master/assets/graph_single_attention.png)

## 
