# Supplementary material for: Designing an intelligent push model for user emotional topics based on dynamic text categorization in social media news dissemination
Source: PeerJ Comput Sci. 2024 Dec 19;10:e2607. doi: 10.7717/peerj-cs.2607 (PMC11784813; doi:10.7717/peerj-cs.2607)
Supplement: Supplemental Information 1 [file peerj-cs-10-2607-s001.zip › code/attModel3(error)/README.md]

# LSTM_Attention

Github 项目

[keras-language-modeling](https://github.com/codekansas/keras-language-modeling/blob/master/keras_models.py)

https://github.com/roebius/deeplearning_keras2/blob/master/nbs2/attention_wrapper.py
