# Supplementary material for: Designing an intelligent push model for user emotional topics based on dynamic text categorization in social media news dissemination
Source: PeerJ Comput Sci. 2024 Dec 19;10:e2607. doi: 10.7717/peerj-cs.2607 (PMC11784813; doi:10.7717/peerj-cs.2607)
Supplement: Supplemental Information 1 [file peerj-cs-10-2607-s001.zip › code/hierarchical-attention_synthesio/README.md]

# hierarchical-attention-networks
Github：

[synthesio/hierarchical-attention-networks](https://github.com/synthesio/hierarchical-attention-networks)


Implementation of Hierarchical Attention Networks as presented in https://www.cs.cmu.edu/~diyiy/docs/naacl16.pdf

imdb_train.py trains the model with the IMDB sentiment data. 

The input data for the model is ( batch docs, sentence, words). IMDB data contains a "sentence" per document, so we had an extra dimension as sentence.  


![](1.png)
