# Supplementary material for: Designing an intelligent push model for user emotional topics based on dynamic text categorization in social media news dissemination
Source: PeerJ Comput Sci. 2024 Dec 19;10:e2607. doi: 10.7717/peerj-cs.2607 (PMC11784813; doi:10.7717/peerj-cs.2607)
Supplement: Supplemental Information 1 [file peerj-cs-10-2607-s001.zip › code/self-attention/README.md]

# self-attention-networks
### 参考

- https://github.com/Xls1994/CDRextraction/blob/master/customize_layer.py
  - AttentivePoolingLayer
- [深度学习笔记——Attention Model（注意力模型）学习总结](https://blog.csdn.net/mpk_no1/article/details/72862348)

![](self.png)
